# Supplementary material for: AuNP/Magnetic Bead-Enhanced Electrochemical Sensor Toward Dual Saliva Alzheimer’s Biomarkers Detection
Source: Sensors (Basel). 2025 Jun 30;25(13):4088. doi: 10.3390/s25134088 (PMC12252058; doi:10.3390/s25134088)
Supplement: Supplementary file 1 [file sensors-25-04088-s001.zip]

Archive with 1 entries (1 files):
- sensors-3647355-supplementary.pdf
